# Supplementary material for: GhVTC1, the Key Gene for Ascorbate Biosynthesis in Gossypium hirsutum, Involves in Cell Elongation under Control of Ethylene
Source: Cells. 2019 Sep 5;8(9):1039. doi: 10.3390/cells8091039 (PMC6769745; doi:10.3390/cells8091039)
Supplement: Supplementary file 1 [file cells-08-01039-s001.zip]

Archive with 5 entries (4 files):
- Supplementary files_R1_Proof_submit/Supplementary Figures-R1.doc
- Supplementary files_R1_Proof_submit/Supplementary TableS1.xlsx
- Supplementary files_R1_Proof_submit/Supplementary TableS2-proof.xlsx
- Supplementary files_R1_Proof_submit/Supplementary TableS3.xlsx
- Supplementary files_R1_Proof_submit/
