# Supplementary material for: GhVTC1, the Key Gene for Ascorbate Biosynthesis in Gossypium hirsutum, Involves in Cell Elongation under Control of Ethylene
Source: Cells. 2019 Sep 5;8(9):1039. doi: 10.3390/cells8091039 (PMC6769745; doi:10.3390/cells8091039)
Supplement: Supplementary file 1 [file cells-08-01039-s001.zip › Supplementary files_R1_Proof_submit/Supplementary TableS1.xlsx]

## Sheet: 2018822_RNA提取
Supplementray TableS1. Quality check of RNA samples.
Sample	Nucleic acids(ng/uL)	A260/A280	A260/A230
X142-Fiber-0DPA	589.688	2.086	2.162
X142-Fiber-3DPA	548.437	2.159	2.248
X142-Fiber-5DPA	456.163	2.161	2.087
X142-Fiber-10DPA	560.211	2.149	1.631
X142-Fiber-15DPA	675.019	2.137	2.188
X142-Fiber-20DPA	632.987	2.165	1.851
X142-Fiber-25DPA	436.787	2.126	1.434
X142-Ovule+Fiber-10DPA	629.368	2.135	2.377
X142-Ovule-10DPA	771.562	2.126	2.189
fl-Ovule-10DPA	414.23	2.109	1.898
X142-root	539.928	2.153	1.867
X142-stem	513.425	2.123	1.668
X142-leaf	417.296	2.151	1.961
X142-ACC-0DPA	788.345	2.151	1.697
X142-ACC-3DPA	649.962	2.149	1.716
X142-ACC-6DPA	653.782	2.146	1.636
X142-ACC-12DPA	689.732	2.115	2.122
X142-ACC-24DPA	441.777	2.089	1.912
fl-ACC-24DPA	383.375	2.139	2.078
