# Supplementary material for: GhVTC1, the Key Gene for Ascorbate Biosynthesis in Gossypium hirsutum, Involves in Cell Elongation under Control of Ethylene
Source: Cells. 2019 Sep 5;8(9):1039. doi: 10.3390/cells8091039 (PMC6769745; doi:10.3390/cells8091039)
Supplement: Supplementary file 1 [file cells-08-01039-s001.zip › Supplementary files_R1_Proof_submit/Supplementary TableS2-proof.xlsx]

## Sheet: Sheet1
Supplementray Table S2. Primers used in this worka.
Primer Name	Primer sequence
GhVTC1-F	5' CGGGGTACCATGAAGGCACTTATTCTTGTTG 3'
GhVTC1-R	5' GGACTAGTCATGACGATTTCCGGCTTCAAGA 3'
P1-GhVTC1-F	5' CGGGATCCGTACTCGGTAGGGGTTATCCAG 3'
P2-GhVTC1-F	5' CGGGATCCATGGACTTAATTTGAAATTT 3'
P3-GhVTC1-F	5' CGGGATCCTCATTAGATAACCACACACC 3'
P4-GhVTC1-F	5' CGGGATCCCTTAATTTACTTAATCTTGTTC 3'
P5-GhVTC1-F	5' CGGGATCCTTACTCTATGGCTGGATTTTA 3'
P-GhVTC1-R	5' CATGCCATGTCTGATACAGTTTCTGATTTACCT 3'
qRT-GhVTC1-F	5' GCGAACCGTTTTTTGTCCTTA 3'
qRT-GhVTC1-R	5' TCCATCACCACCACACCATA 3'
GhUBQ7-F	5' GAAGGCATTCCACCTGACCAAC 3'
GhUBQ7-R	5' CTTGACCTTCTTCTTCTTGTGCTTG 3'
a Restriction sites are shown in underline. F and R represent forward and reserve orientations respectively.
