# Supplementary material for: GhVTC1, the Key Gene for Ascorbate Biosynthesis in Gossypium hirsutum, Involves in Cell Elongation under Control of Ethylene
Source: Cells. 2019 Sep 5;8(9):1039. doi: 10.3390/cells8091039 (PMC6769745; doi:10.3390/cells8091039)
Supplement: Supplementary file 1 [file cells-08-01039-s001.zip › Supplementary files_R1_Proof_submit/Supplementary TableS3.xlsx]

## Sheet: Table S1
Table S1. Primer used in this work
Primer Name	Primer sequence
GhVTC1-F	5' CGGGGTACCATGAAGGCACTTATTCTTGTTG 3'
GhVTC1-R	5' GGACTAGTCATGACGATTTCCGGCTTCAAGA 3'
P1-GhVTC1-F	5' CGGGATCCCGGTACTCGGTAGGGGTTATCCAG 3'
P2-GhVTC1-F	5' CGGGATCCCGTAGATAACCACACACCTTCG 3'
P3-GhVTC1-F	5' CGGGATCCCGCTTGTTTAGCCACAGAATCC 3'
P4-GhVTC1-F	5' CGGGATCCCGAGGGTTTACTCTATGGCTG 3'
P-GhVTC1-R	5' CATGCCATGGCATGTCTGATACAGTTTCTGATTTAC 3'
GhUBQ	5' GAAGGCATTCCACCTGACCAAC 3'
GhUBQ	5' CTTGACCTTCTTCTTCTTGTGCTTG 3'
Restriction sites are shown in underline

## Sheet: Table S2
Supplementray Table S3. Putative cis-acting elements in the promoter region of GhVTC1.
cis-element	Position(+)	Sequence	Description
ERE	1805, 1590	ATTTCAAA	cis-acting regulatory element involved in the Eth-responsiveness
MRE	1747	AACCTAA	MYB binding site involved in light responsiveness
I-box	1357	TAGATAACC	part of a light responsive element
LTR	1280	CCGAAA	cis-acting element involved in low-temperature responsiveness
CGTCA-motif	1242	CGTCA	cis-acting regulatory element involved in the MeJA-responsiveness
Box 4	1197	ATTAAT	part of a conserved DNA module involved in light responsiveness
G-Box	1151	CACGTT	cis-acting regulatory element involved in light responsiveness
GT1-motif	675	GGTTAA	light responsive element
chs-CMA1a	634	TTACTTAA	part of a light responsive element
TC-rich repeats	472	GTTTTCTTAC	cis-acting element involved in defense and stress responsiveness
ARE	269	AAACCA	cis-acting regulatory element essential for the anaerobic induction
CAAT-box	143	CAAT	cis-acting element in promoter and enhancer regions
TATA-box	38	TATA	promoter element around -30 of transcription start
